# Supplementary material for: From Tumor Macroenvironment to Tumor Microenvironment: The Prognostic Role of the Immune System in Oral and Lung Squamous Cell Carcinoma
Source: Cancers (Basel). 2024 Aug 3;16(15):2759. doi: 10.3390/cancers16152759 (PMC11312115; doi:10.3390/cancers16152759)
Supplement: Supplementary file 1 [file cancers-16-02759-s001.zip]

Archive with 1 entries (1 files):
- cancers-3085504-supplementary.pdf
